# Supplementary material for: Diet, Oral Hygiene Habits, and Approach to Dental Visits of Early School-Aged Children during the COVID-19 Pandemic and Possible Long-Term Health Consequences
Source: J Clin Med. 2023 Aug 31;12(17):5690. doi: 10.3390/jcm12175690 (PMC10488684; doi:10.3390/jcm12175690)
Supplement: Supplementary file 1 [file jcm-12-05690-s001.zip]

Archive with 1 entries (1 files):
- jcm-2536896-supplementary.pdf
